# Supplementary material for: Fast in vitro methods to determine the speed of action and the stage-specificity of anti-malarials in Plasmodium falciparum
Source: Malar J. 2013 Nov 16;12:424. doi: 10.1186/1475-2875-12-424 (PMC3842807; doi:10.1186/1475-2875-12-424)
Supplement: Additional file 1: Table S1 — IC50s (ng/ml) of all speed assays (NF54 unsynchronized culture). [file 1475-2875-12-424-S1.xls]

## Sheet: IC50s from at least 3 assays
Table S1
IC50s (ng/ml) of all speed assays (NF54 unsynchronized culture)
24h assay	Assay 1	Assay 2	Assay 3	Assay 4	Assay 5	Assay 6	Assay 7
Compound	IC50 NF54	IC50 NF54	IC50 NF54	IC50 NF54	IC50 NF54	IC50 NF54	IC50 NF54	AVERAGE	STDEVP
Chloroquine	5.2	8.1	7.7	5.8	4.6	4.3	5.1	5.82857	1.38535
Artesunate	2.2	2	2.5	1.8	2.3	3.3	3.2	2.47143	0.533758
Atovaquone	0.71	0.74	1.01					0.82	0.134907
Pyrimethamine	44	17	25	40	28	32	29	30.7143	8.41282
MMV017007	90	83	80	109	103			93	11.2606
MMV010539	31	28	29					29.3333	1.24722
MMV010540	5.8	7.5	6.5					6.6	0.697615
48h assay	Assay 1	Assay 2	Assay 3	Assay 4	Assay 5	Assay 6	Assay 7
Compound	IC50 NF54	IC50 NF54	IC50 NF54	IC50 NF54	IC50 NF54	IC50 NF54	IC50 NF54
Chloroquine	3.8	8.3	6.9	4.7	4.1	3.8	4.2	5.11429	1.64006
Artesunate	1.9	1.6	1.9	1.7	2	3.2	2.2	2.07143	0.494872
Atovaquone	0.19	0.38	0.36					0.31	0.0852447
Pyrimethamine	6.1	4.7	4.1	4.2	6.4	6.1	4.7	5.18571	0.907789
MMV017007	20	38	28	27	25			27.6	5.88558
MMV010539	21	20	19					20	0.816497
MMV010540	5.5	5.3	5.4					5.4	0.0816497
72h assay	Assay 1	Assay 2	Assay 3	Assay 4	Assay 5	Assay 6	Assay 7
Compound	IC50 NF54	IC50 NF54	IC50 NF54	IC50 NF54	IC50 NF54	IC50 NF54	IC50 NF54
Chloroquine	4.1	8.3	7.5	5	4.2	4	4.4	5.35714	1.64998
Artesunate	3.1	1.7	2.1	1.5	2	3	3	2.34286	0.625316
Atovaquone	0.15	0.31	0.2					0.22	0.0668331
Pyrimethamine	4.5	3.6	2.7	3.8	4.2	3.7	3.5	3.71429	0.527605
MMV017007	18	25	23	21	22			21.8	2.31517
MMV010539	18	18	18					18	0
MMV010540	4.8	6.2	5.4					5.46667	0.573488
